# Supplementary material for: High Thickness Tolerance in All‐Polymer‐Based Organic Photovoltaics Enables Efficient and Stable In‐Door Operation
Source: Adv Sci (Weinh). 2024 Sep 20;11(42):2408181. doi: 10.1002/advs.202408181 (PMC11558079; doi:10.1002/advs.202408181)
Supplement: Supplementary file 2 — Supporting Information [file ADVS-11-2408181-s002.zip]

Archive with 2 entries (2 files):
- EQE data file.csv
- J-V measurement data file.csv
