# Supplementary material for: High Thickness Tolerance in All‐Polymer‐Based Organic Photovoltaics Enables Efficient and Stable In‐Door Operation
Source: Adv Sci (Weinh). 2024 Sep 20;11(42):2408181. doi: 10.1002/advs.202408181 (PMC11558079; doi:10.1002/advs.202408181)
Supplement: Supplementary file 2 — Supporting Information [file ADVS-11-2408181-s002.zip › EQE data file.csv]

135-nm device		245-nm device		320-nm device		475-nm device		590-nm device		750-nm device
Wavelength [nm]	EQE [%]	Wavelength [nm]	EQE [%]	Wavelength [nm]	EQE [%]	Wavelength [nm]	EQE [%]	Wavelength [nm]	EQE [%]	Wavelength [nm]	EQE [%]
300	0.72606	300	1.20762	300	0.95833	300	1.00213	300	0.91042	300	0.66432
305	1.89583	305	2.68956	305	2.89275	305	2.5182	305	2.89266	305	2.04002
310	3.72561	310	5.43902	310	6.25614	310	6.05744	310	6.37698	310	5.17711
315	7.25035	315	10.21936	315	11.35741	315	11.51716	315	11.62926	315	9.10849
320	11.68731	320	16.25662	320	17.8721	320	18.12494	320	18.44511	320	14.23001
325	16.19116	325	22.17426	325	24.68259	325	24.61407	325	24.82725	325	18.86475
330	20.85637	330	27.9603	330	30.55529	330	30.91393	330	30.8404	330	22.60159
335	24.96138	335	32.6511	335	35.46912	335	35.694	335	35.29695	335	24.75015
340	28.43117	340	36.56903	340	39.35659	340	39.32363	340	38.25485	340	26.09127
345	31.12237	345	39.4029	345	42.1989	345	42.06384	345	40.28863	345	26.54895
350	33.65916	350	42.20585	350	44.62422	350	44.11083	350	41.84138	350	26.56434
355	36.35098	355	45.02138	355	47.02908	355	45.96865	355	43.37128	355	26.66974
360	39.25989	360	48.00737	360	49.53971	360	48.26508	360	45.02553	360	26.88096
365	41.88516	365	50.55076	365	51.68346	365	50.20328	365	46.40597	365	27.26083
370	43.24037	370	51.95882	370	52.71995	370	51.17679	370	47.12402	370	27.24727
375	42.79945	375	51.59891	375	52.45049	375	50.88675	375	46.82	375	26.92093
380	41.57437	380	50.62256	380	51.88933	380	50.46972	380	46.18703	380	26.4713
385	40.40957	385	49.94287	385	52.21561	385	50.46628	385	46.16996	385	26.50655
390	39.61836	390	49.71634	390	52.7275	390	50.75589	390	46.17128	390	26.2935
395	38.90199	395	49.45293	395	53.60295	395	51.19857	395	46.31759	395	26.05504
400	38.24995	400	49.32075	400	54.3065	400	51.90801	400	47.61854	400	27.48549
405	37.29465	405	48.8431	405	54.97484	405	52.46162	405	48.06108	405	27.83923
410	36.12185	410	48.36371	410	55.36583	410	52.80655	410	48.20488	410	28.0805
415	35.23901	415	48.01352	415	55.85264	415	53.33594	415	48.73355	415	28.62557
420	34.3291	420	47.78925	420	56.24493	420	53.82432	420	49.11634	420	28.95041
425	33.46014	425	47.51762	425	56.42692	425	54.35196	425	49.90854	425	30.08172
430	32.62979	430	47.28073	430	56.48716	430	54.75358	430	50.46942	430	31.10624
435	31.86222	435	47.33523	435	56.12761	435	54.97538	435	50.96331	435	32.21159
440	31.46706	440	47.72275	440	55.41394	440	54.90372	440	51.09783	440	32.90599
445	31.49575	445	48.65285	445	54.47718	445	54.5294	445	51.44737	445	33.78473
450	32.03787	450	49.72962	450	53.42495	450	54.02222	450	51.04925	450	33.45081
455	32.97369	455	51.04262	455	52.75883	455	54.05167	455	51.88014	455	34.19131
460	34.29886	460	52.27771	460	52.37135	460	54.11712	460	52.08375	460	33.89641
465	35.75855	465	53.28755	465	52.29034	465	54.38983	465	52.14774	465	33.34302
470	37.31381	470	54.11141	470	52.61217	470	54.91157	470	51.81795	470	32.48053
475	38.91488	475	54.58344	475	53.14554	475	55.7874	475	52.80362	475	33.35822
480	40.724	480	55.00914	480	53.98443	480	56.47031	480	53.2103	480	33.62392
485	42.34286	485	55.40617	485	55.0059	485	57.14335	485	52.98067	485	33.15344
490	44.03732	490	55.67568	490	56.04843	490	57.61403	490	52.97932	490	32.88497
495	45.58578	495	56.06528	495	57.18817	495	57.85452	495	52.34898	495	31.94877
500	46.92025	500	56.29744	500	57.94841	500	57.75342	500	51.79346	500	31.05753
505	48.41134	505	56.82589	505	58.73421	505	57.63911	505	50.94401	505	29.81101
510	49.9209	510	57.41376	510	59.6273	510	57.4015	510	50.05209	510	28.59196
515	51.25452	515	57.97236	515	60.06542	515	57.00886	515	48.93806	515	27.09592
520	52.54698	520	58.55609	520	60.53293	520	56.50625	520	47.74852	520	25.65552
525	53.66918	525	59.113	525	60.80352	525	56.01936	525	46.53108	525	24.32853
530	54.71375	530	59.67425	530	61.01089	530	55.47467	530	45.3436	530	23.07184
535	55.62465	535	60.0808	535	61.08349	535	54.81525	535	44.04587	535	21.94061
540	56.36454	540	60.4074	540	61.06984	540	54.09866	540	42.822	540	20.75298
545	57.078	545	60.68091	545	60.92838	545	53.31251	545	41.50215	545	19.72113
550	57.58528	550	60.89217	550	60.73984	550	52.5044	550	40.25483	550	18.70063
555	58.02031	555	61.01383	555	60.38514	555	51.61846	555	38.95915	555	17.71802
560	58.17833	560	61.05464	560	60.07076	560	50.69913	560	37.80308	560	16.87349
565	58.23416	565	61.11076	565	59.73604	565	49.86246	565	36.76052	565	16.13407
570	58.12828	570	61.13142	570	59.39313	570	49.17936	570	35.89406	570	15.56256
575	57.79904	575	61.00085	575	59.06312	575	48.57182	575	35.17521	575	15.14756
580	57.26496	580	60.87182	580	58.69699	580	48.09427	580	34.74118	580	14.82663
585	56.76635	585	60.71212	585	58.52397	585	47.90651	585	34.48662	585	14.75633
590	56.19547	590	60.50638	590	58.27267	590	47.76706	590	34.40762	590	14.73349
595	55.69672	595	60.33377	595	58.08408	595	47.79675	595	34.50966	595	14.74775
600	55.42099	600	60.15285	600	57.91494	600	47.74492	600	34.57653	600	14.89217
605	55.2838	605	60.04036	605	57.76064	605	47.55258	605	34.4062	605	14.76527
610	55.17893	610	59.86244	610	57.48095	610	47.13497	610	33.92809	610	14.45088
615	54.94881	615	59.65286	615	57.1316	615	46.53001	615	33.28617	615	14.07097
620	54.38329	620	59.29866	620	56.69525	620	45.85397	620	32.63333	620	13.65586
625	53.55302	625	58.93416	625	56.34412	625	45.51278	625	32.35467	625	13.46843
630	52.37847	630	58.51582	630	56.1758	630	45.49302	630	32.46801	630	13.57171
635	50.86588	635	57.97926	635	56.21296	635	46.02182	635	33.18083	635	14.03878
640	48.94991	640	57.28516	640	56.41889	640	46.96798	640	34.49515	640	14.90508
645	46.32249	645	56.1249	645	56.5673	645	48.31432	645	36.32393	645	16.33816
650	43.14113	650	54.53328	650	56.70975	650	49.85528	650	38.78035	650	18.51401
655	39.37621	655	52.36934	655	56.40647	655	51.58205	655	42.33267	655	22.00894
660	35.50232	660	50.05595	660	55.35787	660	52.34422	660	45.14836	660	25.81796
665	31.9849	665	47.94115	665	53.11986	665	51.78176	665	46.71413	665	29.31319
670	29.38022	670	46.3903	670	49.82537	670	49.92073	670	47.17802	670	31.87418
675	27.55264	675	45.35534	675	46.11114	675	47.6838	675	47.25681	675	33.39247
680	26.6017	680	44.82011	680	42.94368	680	45.91901	680	47.52718	680	34.55052
685	26.2322	685	44.69462	685	40.86475	685	44.9663	685	47.72549	685	35.04993
690	26.21081	690	44.65097	690	39.5156	690	44.77504	690	48.22947	690	35.95889
695	26.43935	695	44.60319	695	38.7836	695	44.96169	695	48.69064	695	36.96757
700	26.47516	700	44.07627	700	38.14029	700	45.01047	700	50.23697	700	41.71656
705	26.75735	705	44.08609	705	37.98483	705	45.45403	705	50.15054	705	41.77155
710	26.82738	710	43.71023	710	37.80075	710	45.69248	710	49.68569	710	41.6545
715	26.73633	715	43.3266	715	37.59906	715	45.89403	715	49.18902	715	41.56486
720	26.37785	720	42.71494	720	37.24348	720	45.74893	720	48.60156	720	41.33087
725	25.90233	725	41.8745	725	36.5957	725	45.49576	725	47.84716	725	40.91016
730	25.18435	730	40.89066	730	35.8833	730	45.06352	730	47.05847	730	40.55684
735	24.39116	735	39.6386	735	34.90245	735	44.52892	735	45.92485	735	40.16955
740	23.28348	740	38.30728	740	33.86793	740	43.69054	740	44.78286	740	39.668
745	22.03055	745	36.5785	745	32.33369	745	42.66678	745	43.17381	745	38.49394
750	20.69501	750	34.6835	750	30.93272	750	41.41809	750	41.34742	750	37.32545
755	19.3159	755	32.78929	755	29.26281	755	40.05437	755	39.31426	755	36.05632
760	17.83474	760	30.62574	760	27.47221	760	38.34015	760	37.12422	760	34.61705
765	16.35402	765	28.35203	765	25.68111	765	36.51792	765	34.56017	765	32.84333
770	15.00537	770	26.03512	770	23.80902	770	34.59121	770	32.04937	770	30.92064
775	13.56831	775	23.6032	775	21.87804	775	32.15443	775	29.31238	775	28.8756
780	12.2213	780	21.31604	780	19.97912	780	29.74143	780	26.61462	780	27.08256
785	10.90427	785	19.00686	785	18.10387	785	27.34153	785	24.02458	785	25.18508
790	9.6015	790	16.73714	790	16.30249	790	24.54874	790	21.31138	790	23.1633
795	8.2257	795	14.57723	795	14.48875	795	21.7996	795	18.77307	795	21.07338
800	7.26431	800	12.56611	800	12.85284	800	19.14098	800	16.43968	800	19.35812
805	6.177	805	10.60527	805	11.20606	805	16.47382	805	14.33589	805	17.67965
810	5.30391	810	9.00323	810	9.76169	810	13.89172	810	12.33441	810	16.11847
815	4.48314	815	7.51526	815	8.52645	815	11.73923	815	10.60295	815	14.40573
820	3.84879	820	6.16988	820	7.22979	820	9.76086	820	9.09283	820	12.86984
825	3.08227	825	5.15721	825	6.06517	825	7.87667	825	7.67505	825	11.36455
830	2.59358	830	4.14037	830	5.21573	830	6.34571	830	6.51139	830	10.08322
835	2.22859	835	3.4052	835	4.37665	835	5.15861	835	5.43117	835	8.86669
840	1.85422	840	2.72883	840	3.68132	840	4.04484	840	4.61213	840	7.67623
845	1.51441	845	2.14017	845	3.0755	845	3.21204	845	3.98875	845	6.5538
850	1.17299	850	1.73363	850	2.53409	850	2.4756	850	3.32686	850	5.43526
855	1.01398	855	1.35449	855	2.14285	855	1.96588	855	2.74877	855	4.41595
860	0.81417	860	1.08709	860	1.73	860	1.51764	860	2.29752	860	3.50058
865	0.68192	865	0.81968	865	1.46786	865	1.16618	865	1.92959	865	2.90168
870	0.57621	870	0.72047	870	1.14132	870	0.94036	870	1.57795	870	2.1757
875	0.43972	875	0.46906	875	0.99562	875	0.76004	875	1.38337	875	1.65904
880	0.34501	880	0.39348	880	0.83817	880	0.53213	880	1.1991	880	1.24778
885	0.27098	885	0.32947	885	0.68468	885	0.44342	885	0.92973	885	0.99194
890	0.25501	890	0.30618	890	0.5688	890	0.32487	890	0.74751	890	0.71891
895	0.20111	895	0.26982	895	0.41695	895	0.28377	895	0.59859	895	0.53881
900	0.14936	900	0.17153	900	0.379	900	0.1896	900	0.49904	900	0.37378
