# Supplementary material for: High Thickness Tolerance in All‐Polymer‐Based Organic Photovoltaics Enables Efficient and Stable In‐Door Operation
Source: Adv Sci (Weinh). 2024 Sep 20;11(42):2408181. doi: 10.1002/advs.202408181 (PMC11558079; doi:10.1002/advs.202408181)
Supplement: Supplementary file 2 — Supporting Information [file ADVS-11-2408181-s002.zip › J-V measurement data file.csv]

1-Sun condition														1000-lux condition
135-nm device		245-nm device		320-nm device		475-nm device		590-nm device		750-nm device				135-nm device		245-nm device		320-nm device		475-nm device		590-nm device		750-nm device
Voltage [V]	Current density [mA/cm2]	Voltage [V]	Current density [mA/cm2]	Voltage [V]	Current density [mA/cm2]	Voltage [V]	Current density [mA/cm2]	Voltage [V]	Current density [mA/cm2]	Voltage [V]	Current density [mA/cm2]			Voltage [V]	Current density [mA/cm2]	Voltage [V]	Current density [mA/cm2]	Voltage [V]	Current density [mA/cm2]	Voltage [V]	Current density [mA/cm2]	Voltage [V]	Current density [mA/cm2]	Voltage [V]	Current density [mA/cm2]
-0.5	-11.20637	-0.5	-12.33992	-0.5	-13.29922	-0.5	-11.03475	-0.5	-7.63608	-0.5	-6.16935			-0.5	-0.08983333	-0.5	-0.0885	-0.5	-0.08733333	-0.5	-0.096	-0.5	-0.09333333	-0.5	-0.0915
-0.48	-11.19093	-0.48	-12.31788	-0.48	-13.2655	-0.48	-10.94488	-0.48	-7.5658	-0.48	-6.11063			-0.48	-0.08983333	-0.48	-0.08833333	-0.48	-0.08716667	-0.48	-0.096	-0.48	-0.09316667	-0.48	-0.09133333
-0.46	-11.17658	-0.46	-12.29533	-0.46	-13.23268	-0.46	-10.8486	-0.46	-7.4913	-0.46	-6.05215			-0.46	-0.0895	-0.46	-0.08833333	-0.46	-0.08716667	-0.46	-0.096	-0.46	-0.09316667	-0.46	-0.09133333
-0.44	-11.16008	-0.44	-12.27537	-0.44	-13.20287	-0.44	-10.75312	-0.44	-7.41975	-0.44	-5.99585			-0.44	-0.08933333	-0.44	-0.08816667	-0.44	-0.087	-0.44	-0.09583333	-0.44	-0.09316667	-0.44	-0.09116667
-0.42	-11.14302	-0.42	-12.25305	-0.42	-13.16945	-0.42	-10.66217	-0.42	-7.3444	-0.42	-5.93403			-0.42	-0.08916667	-0.42	-0.088	-0.42	-0.087	-0.42	-0.09583333	-0.42	-0.093	-0.42	-0.09116667
-0.4	-11.12465	-0.4	-12.23168	-0.4	-13.13417	-0.4	-10.56327	-0.4	-7.27483	-0.4	-5.87827			-0.4	-0.089	-0.4	-0.088	-0.4	-0.08683333	-0.4	-0.09583333	-0.4	-0.093	-0.4	-0.091
-0.38	-11.10187	-0.38	-12.21035	-0.38	-13.09295	-0.38	-10.46183	-0.38	-7.19998	-0.38	-5.82092			-0.38	-0.08883333	-0.38	-0.08783333	-0.38	-0.08683333	-0.38	-0.09566667	-0.38	-0.09283333	-0.38	-0.091
-0.36	-11.07927	-0.36	-12.18357	-0.36	-13.0683	-0.36	-10.3646	-0.36	-7.12617	-0.36	-5.76233			-0.36	-0.08866667	-0.36	-0.08766667	-0.36	-0.08666667	-0.36	-0.09566667	-0.36	-0.09283333	-0.36	-0.09083333
-0.34	-11.06283	-0.34	-12.15658	-0.34	-13.02845	-0.34	-10.26865	-0.34	-7.05035	-0.34	-5.70145			-0.34	-0.0885	-0.34	-0.08766667	-0.34	-0.08666667	-0.34	-0.0955	-0.34	-0.09266667	-0.34	-0.09083333
-0.32	-11.04083	-0.32	-12.13157	-0.32	-12.9857	-0.32	-10.16628	-0.32	-6.97777	-0.32	-5.64255			-0.32	-0.08833333	-0.32	-0.0875	-0.32	-0.0865	-0.32	-0.0955	-0.32	-0.09266667	-0.32	-0.09066667
-0.3	-11.02292	-0.3	-12.1052	-0.3	-12.9439	-0.3	-10.06173	-0.3	-6.90397	-0.3	-5.583			-0.3	-0.08816667	-0.3	-0.08733333	-0.3	-0.08633333	-0.3	-0.09533333	-0.3	-0.0925	-0.3	-0.0905
-0.28	-11.00017	-0.28	-12.08193	-0.28	-12.90305	-0.28	-9.9598	-0.28	-6.8313	-0.28	-5.52308			-0.28	-0.088	-0.28	-0.08716667	-0.28	-0.08633333	-0.28	-0.09533333	-0.28	-0.0925	-0.28	-0.0905
-0.26	-10.97462	-0.26	-12.06138	-0.26	-12.85688	-0.26	-9.8564	-0.26	-6.7568	-0.26	-5.46082			-0.26	-0.08766667	-0.26	-0.08716667	-0.26	-0.08616667	-0.26	-0.09516667	-0.26	-0.09233333	-0.26	-0.09033333
-0.24	-10.94902	-0.24	-12.02702	-0.24	-12.80355	-0.24	-9.75082	-0.24	-6.6808	-0.24	-5.40152			-0.24	-0.0875	-0.24	-0.087	-0.24	-0.086	-0.24	-0.09516667	-0.24	-0.09216667	-0.24	-0.09016667
-0.22	-10.93325	-0.22	-11.99555	-0.22	-12.75495	-0.22	-9.64713	-0.22	-6.60392	-0.22	-5.34142			-0.22	-0.08733333	-0.22	-0.08683333	-0.22	-0.086	-0.22	-0.095	-0.22	-0.09216667	-0.22	-0.09
-0.2	-10.90902	-0.2	-11.96402	-0.2	-12.71182	-0.2	-9.54055	-0.2	-6.52597	-0.2	-5.27963			-0.2	-0.08716667	-0.2	-0.08666667	-0.2	-0.08583333	-0.2	-0.095	-0.2	-0.092	-0.2	-0.08983333
-0.18	-10.88665	-0.18	-11.92475	-0.18	-12.65378	-0.18	-9.4332	-0.18	-6.44888	-0.18	-5.21723			-0.18	-0.08683333	-0.18	-0.0865	-0.18	-0.08566667	-0.18	-0.09483333	-0.18	-0.09183333	-0.18	-0.08983333
-0.16	-10.85987	-0.16	-11.89253	-0.16	-12.59678	-0.16	-9.32782	-0.16	-6.37385	-0.16	-5.15475			-0.16	-0.08666667	-0.16	-0.0865	-0.16	-0.08566667	-0.16	-0.09483333	-0.16	-0.09166667	-0.16	-0.08966667
-0.14	-10.8285	-0.14	-11.85093	-0.14	-12.5409	-0.14	-9.22023	-0.14	-6.29755	-0.14	-5.09315			-0.14	-0.08633333	-0.14	-0.08633333	-0.14	-0.0855	-0.14	-0.09466667	-0.14	-0.0915	-0.14	-0.08933333
-0.12	-10.80263	-0.12	-11.81302	-0.12	-12.47195	-0.12	-9.10857	-0.12	-6.2185	-0.12	-5.03073			-0.12	-0.08616667	-0.12	-0.08616667	-0.12	-0.08533333	-0.12	-0.0945	-0.12	-0.09133333	-0.12	-0.08916667
-0.1	-10.77925	-0.1	-11.77587	-0.1	-12.39892	-0.1	-8.99668	-0.1	-6.14098	-0.1	-4.96765			-0.1	-0.08583333	-0.1	-0.086	-0.1	-0.08516667	-0.1	-0.0945	-0.1	-0.09133333	-0.1	-0.089
-0.08	-10.75858	-0.08	-11.73577	-0.08	-12.32837	-0.08	-8.88202	-0.08	-6.06098	-0.08	-4.9041			-0.08	-0.08566667	-0.08	-0.08583333	-0.08	-0.08516667	-0.08	-0.09433333	-0.08	-0.091	-0.08	-0.08883333
-0.06	-10.73057	-0.06	-11.6954	-0.06	-12.24608	-0.06	-8.76747	-0.06	-5.98107	-0.06	-4.84047			-0.06	-0.08533333	-0.06	-0.08566667	-0.06	-0.085	-0.06	-0.09416667	-0.06	-0.09083333	-0.06	-0.0885
-0.04	-10.70165	-0.04	-11.6473	-0.04	-12.16703	-0.04	-8.65638	-0.04	-5.90138	-0.04	-4.77637			-0.04	-0.085	-0.04	-0.0855	-0.04	-0.08483333	-0.04	-0.09416667	-0.04	-0.09066667	-0.04	-0.08816667
-0.02	-10.66615	-0.02	-11.59933	-0.02	-12.0784	-0.02	-8.54205	-0.02	-5.8197	-0.02	-4.71197			-0.02	-0.08466667	-0.02	-0.08533333	-0.02	-0.08466667	-0.02	-0.094	-0.02	-0.0905	-0.02	-0.08783333
0	-10.63708	0	-11.55403	0	-11.98725	0	-8.42797	0	-5.73485	0	-4.64688			0	-0.0845	0	-0.085	0	-0.0845	0	-0.09383333	0	-0.09016667	0	-0.0875
0.02	-10.60607	0.02	-11.5012	0.02	-11.8984	0.02	-8.30652	0.02	-5.65352	0.02	-4.57982			0.02	-0.08416667	0.02	-0.08483333	0.02	-0.08433333	0.02	-0.09366667	0.02	-0.09	0.02	-0.08716667
0.04	-10.57912	0.04	-11.45413	0.04	-11.79727	0.04	-8.19043	0.04	-5.57192	0.04	-4.5126			0.04	-0.08383333	0.04	-0.08466667	0.04	-0.08416667	0.04	-0.0935	0.04	-0.08966667	0.04	-0.08666667
0.06	-10.54425	0.06	-11.39395	0.06	-11.69318	0.06	-8.07022	0.06	-5.49133	0.06	-4.44598			0.06	-0.0835	0.06	-0.0845	0.06	-0.084	0.06	-0.09333333	0.06	-0.08933333	0.06	-0.08616667
0.08	-10.5101	0.08	-11.3315	0.08	-11.58605	0.08	-7.94947	0.08	-5.40747	0.08	-4.37867			0.08	-0.08316667	0.08	-0.08433333	0.08	-0.08383333	0.08	-0.09316667	0.08	-0.089	0.08	-0.08566667
0.1	-10.4769	0.1	-11.27133	0.1	-11.47042	0.1	-7.82755	0.1	-5.32437	0.1	-4.31182			0.1	-0.08283333	0.1	-0.084	0.1	-0.08366667	0.1	-0.093	0.1	-0.0885	0.1	-0.085
0.12	-10.43833	0.12	-11.19928	0.12	-11.34933	0.12	-7.70733	0.12	-5.23655	0.12	-4.24215			0.12	-0.08233333	0.12	-0.08383333	0.12	-0.0835	0.12	-0.09266667	0.12	-0.08816667	0.12	-0.08416667
0.14	-10.4013	0.14	-11.13355	0.14	-11.22887	0.14	-7.58542	0.14	-5.15048	0.14	-4.17185			0.14	-0.082	0.14	-0.0835	0.14	-0.08333333	0.14	-0.0925	0.14	-0.0875	0.14	-0.08333333
0.16	-10.36442	0.16	-11.05982	0.16	-11.09575	0.16	-7.46302	0.16	-5.06348	0.16	-4.10087			0.16	-0.08166667	0.16	-0.08333333	0.16	-0.083	0.16	-0.09216667	0.16	-0.087	0.16	-0.0825
0.18	-10.32248	0.18	-10.9841	0.18	-10.95487	0.18	-7.33658	0.18	-4.97333	0.18	-4.03217			0.18	-0.08116667	0.18	-0.083	0.18	-0.08283333	0.18	-0.092	0.18	-0.08633333	0.18	-0.08133333
0.2	-10.28058	0.2	-10.8982	0.2	-10.81228	0.2	-7.21373	0.2	-4.88452	0.2	-3.95912			0.2	-0.08066667	0.2	-0.08266667	0.2	-0.08266667	0.2	-0.09166667	0.2	-0.0855	0.2	-0.08016667
0.22	-10.23792	0.22	-10.80593	0.22	-10.66725	0.22	-7.08427	0.22	-4.79278	0.22	-3.8844			0.22	-0.08033333	0.22	-0.08233333	0.22	-0.08233333	0.22	-0.09133333	0.22	-0.08466667	0.22	-0.07866667
0.24	-10.19408	0.24	-10.71242	0.24	-10.51468	0.24	-6.95113	0.24	-4.69968	0.24	-3.80878			0.24	-0.07983333	0.24	-0.082	0.24	-0.082	0.24	-0.09083333	0.24	-0.08366667	0.24	-0.07716667
0.26	-10.14758	0.26	-10.6062	0.26	-10.35278	0.26	-6.81743	0.26	-4.60755	0.26	-3.73278			0.26	-0.07933333	0.26	-0.08166667	0.26	-0.08183333	0.26	-0.0905	0.26	-0.08233333	0.26	-0.0755
0.28	-10.0973	0.28	-10.4968	0.28	-10.19005	0.28	-6.68337	0.28	-4.51248	0.28	-3.65633			0.28	-0.07883333	0.28	-0.08133333	0.28	-0.0815	0.28	-0.08983333	0.28	-0.081	0.28	-0.07366667
0.3	-10.04962	0.3	-10.38047	0.3	-10.02158	0.3	-6.54698	0.3	-4.41627	0.3	-3.58017			0.3	-0.07816667	0.3	-0.08083333	0.3	-0.081	0.3	-0.08933333	0.3	-0.0795	0.3	-0.0715
0.32	-9.99908	0.32	-10.2542	0.32	-9.84437	0.32	-6.411	0.32	-4.31892	0.32	-3.50022			0.32	-0.07766667	0.32	-0.08033333	0.32	-0.08066667	0.32	-0.0885	0.32	-0.07766667	0.32	-0.06933333
0.34	-9.94565	0.34	-10.12473	0.34	-9.6592	0.34	-6.27327	0.34	-4.21952	0.34	-3.41715			0.34	-0.077	0.34	-0.07983333	0.34	-0.08033333	0.34	-0.08766667	0.34	-0.07566667	0.34	-0.067
0.36	-9.89093	0.36	-9.98807	0.36	-9.47148	0.36	-6.12685	0.36	-4.12032	0.36	-3.33447			0.36	-0.07633333	0.36	-0.07916667	0.36	-0.07983333	0.36	-0.08666667	0.36	-0.0735	0.36	-0.06433333
0.38	-9.82352	0.38	-9.84383	0.38	-9.27603	0.38	-5.9812	0.38	-4.01532	0.38	-3.25005			0.38	-0.0755	0.38	-0.0785	0.38	-0.07916667	0.38	-0.08533333	0.38	-0.071	0.38	-0.06166667
0.4	-9.7587	0.4	-9.68415	0.4	-9.07078	0.4	-5.8308	0.4	-3.90953	0.4	-3.16333			0.4	-0.07466667	0.4	-0.07783333	0.4	-0.0785	0.4	-0.08366667	0.4	-0.06833333	0.4	-0.05883333
0.42	-9.68993	0.42	-9.52047	0.42	-8.86108	0.42	-5.67912	0.42	-3.80085	0.42	-3.07512			0.42	-0.07366667	0.42	-0.07683333	0.42	-0.07766667	0.42	-0.0815	0.42	-0.06533333	0.42	-0.05566667
0.44	-9.61508	0.44	-9.3396	0.44	-8.6457	0.44	-5.52325	0.44	-3.69013	0.44	-2.9839			0.44	-0.07266667	0.44	-0.0755	0.44	-0.07666667	0.44	-0.07883333	0.44	-0.062	0.44	-0.0525
0.46	-9.53892	0.46	-9.15183	0.46	-8.42097	0.46	-5.36152	0.46	-3.5757	0.46	-2.88947			0.46	-0.07116667	0.46	-0.074	0.46	-0.07533333	0.46	-0.07533333	0.46	-0.0585	0.46	-0.049
0.48	-9.45477	0.48	-8.94482	0.48	-8.18412	0.48	-5.19345	0.48	-3.45623	0.48	-2.79152			0.48	-0.0695	0.48	-0.07183333	0.48	-0.07366667	0.48	-0.07083333	0.48	-0.05466667	0.48	-0.04516667
0.5	-9.36603	0.5	-8.72423	0.5	-7.93852	0.5	-5.02235	0.5	-3.33337	0.5	-2.68973			0.5	-0.06716667	0.5	-0.069	0.5	-0.07133333	0.5	-0.0655	0.5	-0.05033333	0.5	-0.04116667
0.52	-9.26212	0.52	-8.49	0.52	-7.67793	0.52	-4.84368	0.52	-3.20473	0.52	-2.58298			0.52	-0.064	0.52	-0.065	0.52	-0.068	0.52	-0.059	0.52	-0.04566667	0.52	-0.037
0.54	-9.15638	0.54	-8.23862	0.54	-7.40552	0.54	-4.65652	0.54	-3.06935	0.54	-2.47028			0.54	-0.05983333	0.54	-0.05966667	0.54	-0.06366667	0.54	-0.0515	0.54	-0.04066667	0.54	-0.03233333
0.56	-9.03433	0.56	-7.96968	0.56	-7.11578	0.56	-4.4584	0.56	-2.92565	0.56	-2.3525			0.56	-0.054	0.56	-0.05283333	0.56	-0.05783333	0.56	-0.04316667	0.56	-0.03516667	0.56	-0.02733333
0.58	-8.90407	0.58	-7.67792	0.58	-6.8039	0.58	-4.24717	0.58	-2.77238	0.58	-2.22533			0.58	-0.04666667	0.58	-0.0445	0.58	-0.05033333	0.58	-0.03433333	0.58	-0.029	0.58	-0.022
0.6	-8.75573	0.6	-7.3612	0.6	-6.47148	0.6	-4.02075	0.6	-2.60528	0.6	-2.08883			0.6	-0.03816667	0.6	-0.03533333	0.6	-0.04133333	0.6	-0.0255	0.6	-0.02266667	0.6	-0.01643333
0.62	-8.58173	0.62	-7.01588	0.62	-6.11258	0.62	-3.77625	0.62	-2.42537	0.62	-1.93918			0.62	-0.029	0.62	-0.02583333	0.62	-0.0315	0.62	-0.01716667	0.62	-0.01585	0.62	-0.01075
0.64	-8.3796	0.64	-6.63025	0.64	-5.71842	0.64	-3.50945	0.64	-2.22952	0.64	-1.77703			0.64	-0.02033333	0.64	-0.01716667	0.64	-0.02133333	0.64	-0.0098	0.64	-0.00891667	0.64	-0.00508333
0.66	-8.12892	0.66	-6.20437	0.66	-5.28895	0.66	-3.2153	0.66	-2.01457	0.66	-1.59833			0.66	-0.01273333	0.66	-0.0095	0.66	-0.0117	0.66	-0.00348333	0.66	-0.00201667	0.66	0.000395
0.68	-7.82462	0.68	-5.72743	0.68	-4.81072	0.68	-2.88785	0.68	-1.77753	0.68	-1.4			0.68	-0.00651667	0.68	-0.00325	0.68	-0.00293333	0.68	0.00175	0.68	0.0047	0.68	0.0056
0.7	-7.4361	0.7	-5.19507	0.7	-4.28267	0.7	-2.5214	0.7	-1.51667	0.7	-1.18333			0.7	-0.001635	0.7	0.00176667	0.7	0.0047	0.7	0.0061	0.7	0.0111	0.7	0.01046667
0.72	-6.93618	0.72	-4.59182	0.72	-3.69482	0.72	-2.11263	0.72	-1.23167	0.72	-0.94667			0.72	0.00221667	0.72	0.00586667	0.72	0.01138333	0.72	0.00985	0.72	0.017	0.72	0.01505
0.74	-6.27852	0.74	-3.91065	0.74	-3.03877	0.74	-1.655	0.74	-0.92333	0.74	-0.68833			0.74	0.00541667	0.74	0.00938333	0.74	0.01733333	0.74	0.0133	0.74	0.02316667	0.74	0.0195
0.76	-5.411	0.76	-3.14178	0.76	-2.31318	0.76	-1.15167	0.76	-0.58833	0.76	-0.40833			0.76	0.00826667	0.76	0.01258333	0.76	0.02316667	0.76	0.01665	0.76	0.02883333	0.76	0.02383333
0.78	-4.27587	0.78	-2.27185	0.78	-1.50833	0.78	-0.59833	0.78	-0.23	0.78	-0.11033			0.78	0.01106667	0.78	0.01578333	0.78	0.02883333	0.78	0.02016667	0.78	0.03466667	0.78	0.02816667
0.8	-2.8047	0.8	-1.295	0.8	-0.62333	0.8	0.00473	0.8	0.15267	0.8	0.20833			0.8	0.014	0.8	0.01916667	0.8	0.03466667	0.8	0.02383333	0.8	0.0405	0.8	0.03283333
0.82	-0.935	0.82	-0.20333	0.82	0.34333	0.82	0.65833	0.82	0.55667	0.82	0.54333			0.82	0.01716667	0.82	0.02283333	0.82	0.041	0.82	0.028	0.82	0.04683333	0.82	0.03766667
0.84	1.39333	0.84	1.00667	0.84	1.395	0.84	1.35667	0.84	0.98167	0.84	0.89667			0.84	0.021	0.84	0.02716667	0.84	0.04816667	0.84	0.03266667	0.84	0.0535	0.84	0.043
0.86	4.23078	0.86	2.34217	0.86	2.53032	0.86	2.0995	0.86	1.42667	0.86	1.265			0.86	0.02533333	0.86	0.032	0.86	0.056	0.86	0.038	0.86	0.06066667	0.86	0.04883333
0.88	7.61818	0.88	3.80632	0.88	3.74945	0.88	2.88502	0.88	1.88887	0.88	1.64833			0.88	0.0305	0.88	0.0375	0.88	0.065	0.88	0.044	0.88	0.0685	0.88	0.05516667
0.9	11.58888	0.9	5.40132	0.9	5.05122	0.9	3.70987	0.9	2.36835	0.9	2.04435			0.9	0.0365	0.9	0.04416667	0.9	0.07533333	0.9	0.05083333	0.9	0.077	0.9	0.062
0.92	16.16323	0.92	7.12987	0.92	6.43472	0.92	4.57202	0.92	2.86327	0.92	2.45335			0.92	0.04383333	0.92	0.05183333	0.92	0.08716667	0.92	0.0585	0.92	0.0865	0.92	0.06966667
0.94	21.34842	0.94	8.99165	0.94	7.89702	0.94	5.46872	0.94	3.3724	0.94	2.87368			0.94	0.05233333	0.94	0.06083333	0.94	0.10066667	0.94	0.06733333	0.94	0.09683333	0.94	0.07816667
0.96	27.13342	0.96	10.98805	0.96	9.43858	0.96	6.39933	0.96	3.89468	0.96	3.30428			0.96	0.0625	0.96	0.07133333	0.96	0.11616667	0.96	0.07733333	0.96	0.10816667	0.96	0.08733333
0.98	33.5169	0.98	13.12053	0.98	11.05883	0.98	7.36187	0.98	4.43018	0.98	3.74528			0.98	0.07466667	0.98	0.08366667	0.98	0.13383333	0.98	0.0885	0.98	0.1205	0.98	0.09733333
1	40.48472	1	15.38893	1	12.75498	1	8.35342	1	4.97642	1	4.19597			1	0.089	1	0.098	1	0.154	1	0.10116667	1	0.134	1	0.10833333
1.02	48.01882	1.02	17.78813	1.02	14.528	1.02	9.3751	1.02	5.53325	1.02	4.65598			1.02	0.106	1.02	0.1145	1.02	0.17666667	1.02	0.11533333	1.02	0.14866667	1.02	0.12033333
1.04	56.09818	1.04	20.33098	1.04	16.37435	1.04	10.4221	1.04	6.10238	1.04	5.12207			1.04	0.12616667	1.04	0.13383333	1.04	0.20166667	1.04	0.13116667	1.04	0.1645	1.04	0.13316667
1.06	64.71262	1.06	23.01108	1.06	18.29388	1.06	11.49715	1.06	6.68183	1.06	5.59698			1.06	0.15	1.06	0.15616667	1.06	0.23166667	1.06	0.14883333	1.06	0.18166667	1.06	0.147
1.08	73.83483	1.08	25.83015	1.08	20.28958	1.08	12.59848	1.08	7.26997	1.08	6.0796			1.08	0.17666667	1.08	0.18166667	1.08	0.265	1.08	0.16833333	1.08	0.2	1.08	0.162
1.1	83.44503	1.1	28.78912	1.1	22.3558	1.1	13.72418	1.1	7.86725	1.1	6.56833			1.1	0.21	1.1	0.21	1.1	0.30166667	1.1	0.19	1.1	0.22	1.1	0.17833333
1.12	93.51237	1.12	31.89038	1.12	24.49642	1.12	14.87028	1.12	8.47443	1.12	7.06535			1.12	0.24833333	1.12	0.24333333	1.12	0.34166667	1.12	0.21333333	1.12	0.24166667	1.12	0.195
1.14	104.02377	1.14	35.1303	1.14	26.70557	1.14	16.04163	1.14	9.08858	1.14	7.56657			1.14	0.295	1.14	0.28166667	1.14	0.38833333	1.14	0.24	1.14	0.26333333	1.14	0.21333333
1.16	114.94837	1.16	38.51332	1.16	28.9889	1.16	17.23277	1.16	9.70995	1.16	8.07685			1.16	0.34666667	1.16	0.325	1.16	0.43833333	1.16	0.26833333	1.16	0.28833333	1.16	0.23166667
1.18	126.28553	1.18	42.04038	1.18	31.35053	1.18	18.44827	1.18	10.3396	1.18	8.59173			1.18	0.40833333	1.18	0.375	1.18	0.495	1.18	0.3	1.18	0.31333333	1.18	0.25333333
1.2	137.9979	1.2	45.6987	1.2	33.77753	1.2	19.68568	1.2	10.97517	1.2	9.10968			1.2	0.48	1.2	0.43	1.2	0.55666667	1.2	0.335	1.2	0.34	1.2	0.275
